# Supplementary material for: Case study of chemical and enzymatic degumming processes in soybean oil production at an industrial plant
Source: Sci Rep. 2024 Feb 19;14:4064. doi: 10.1038/s41598-024-53865-9 (PMC10876682; doi:10.1038/s41598-024-53865-9)
Supplement: Supplementary file 2 — Supplementary Tables. [file 41598_2024_53865_MOESM2_ESM.xlsx]

## Sheet: Sheet1
Table S1: Enzymatic Degumming Analyis of American SOB
Enzymatic Degumming Analyis															Oil loss enzymatic degumming			chemical Refining
SOB origin	SOB FFA%	P ppm	Ca ppm	Mg ppm	Fe ppm2	Phosphoric Acid Dose ppm	Quara LowP dose ppm	Retention time for enzyme hours	Enzymatic water ratio%	Degummed P pm	Degummed oil FFA%	pH of gums	AI of gums %	Moisture of separated gums%	oil in separated gums%	increase in FFA % in SOB 2	LOSS% /Shift (every 12 hours)	NOS %	LOSS% /Shift (every 12 hours)2	Enzymatic Yield %
American	1.28	641.85	125.36	87.44	2.23	525	30	3.2	3	12.9	1.58	4.72	19.87	67.95	12.18	0.57	3	14.32	4.92
American	0.69	1016.79	163.966	121.633	3.06	600	60	3.49342	5.25	4.648	1.16	4.4	21.56	71.4	7.04	0.77	2.3	14.4055	4.22
American	0.65	716.25	119.18	95	2.04	600	60	3.51728	5	5.12	1.12	4.4	22.36	69.87	7.77	0.82	2.22	16.2436	4.14
American	0.63	796.297	130.543	100.369	2.693	600	60	3.20933	5	6.767	1.1	4.35	22.86	70.05	7.09	0.87	2.1	11.5842	4.02
American	0.7	881.848	162.872	108.185	0.2	600	60	3.08938	5	6.82	1.15	4.35	22.93	69.41	7.66	0.9	1.76	14.9612	3.68
American	0.66	803.407	138.034	92.813	1.51	600	50	4.10752	5	4.972	1.22	4.3	23.05	69.55	7.4	0.8	1.76	14.149	3.68
American	0.72	882.71	165.559	119.65	1.759	600	40	3.94021	5	7.601	1.12	4.3	22.71	69.87	7.42	0.83	1.78	14.2345	3.7
American	0.64	901.578	165.837	114.943	1.433	600	30	4.28662	5	4.95	1.1	4.3	22.64	69.58	7.78	0.85	1.78	13.7216	3.7
American	0.64	737.353	127.424	93.545	0.862	600	30	4.24319	5	8.13	1.02	4.3	22.95	69.41	7.64	0.76	1.8	20.8602	3.72
American	0.67	785.415	155.6	112.295	0.025	600	30	3.77018	5	8.82	1.09	4.25	22.91	68.91	8.18	0.9	1.81	11.798	3.73
American	0.62	865.073	154.172	116.921	1.627	600	40	3.77183	5	8.902	1.1	4.25	22.62	69.85	7.53	0.84	1.83	12.6956	3.75
American	0.63	746.023	137.69	111.219	2.035	600	50	3.764	5	7	1.1	4.23	23.15	70.15	6.7	0.92	1.88	13.2941	3.8
American	0.55	755.366	144.565	113.2	1.51	600	50	3.75662	5	6.713	1.05	4.22	22.92	69.7	7.38	0.84	1.98	17.697	3.9
American	0.58	895.614	181.313	131.528	0.719	600	50	3.80326	5	6.44	1.1	4.2	24.25	67.57	8.18	0.85	1.4	19.7915	3.32
American	0.72	1100.46	212.543	147.865	0.719	600	50	3.72746	5	9.377	1.1	4.2	23.86	66.8	9.34	0.87	1.39	14.6192	3.31
American	0.63	767.155	152.34	115.522	0.486	600	50	3.77843	5	7.05	1.09	4.2	23.18	70.02	6.8	0.69	1.39	13.2941	3.31
American	0.61	751.71	144.91	102.154	1.799	600	50	3.59916	5	6.566	1.15	4.2	22.96	69.85	7.19	0.74	1.39	12.0972	3.31
American	0.61	881.71	139.91	99.154	2.346	600	50	3.76782	5	7.452	1.25	4.2	22.9	70	7.1	0.72	1.36	14.8757	3.28
American	0.62	754.542	131.495	98.364	1.209	600	50	3.77415	5	7.598	1.19	4.2	22.8	69.87	7.33	0.73	1.36	10.6438	3.28
American	0.68	764.17	169.593	126.951	1.605	600	50	4.12785	5	8.044	1.14	4.2	23.58	64.21	12.21	0.77	1.29	14.833	3.21
American	0.59	920.987	152.117	122.482	1.987	600	50	4.14116	5	6.813	0.99	4.2	23.51	68.11	8.38	0.77	1.19	10.6011	3.11
American	0.7	987.313	181.259	114.16	1.9	600	50	4.08526	5	6.57	1.12	4.2	23.59	68.54	7.87	0.78	1.19	14.149	3.11
American	0.63	986.062	176.452	110.23	1.941	600	50	4.10351	5	7.611	1.05	4.2	23.84	68.87	7.29	0.78	1.05	15.8161	2.97
American	0.75	847.373	180.019	132.808	1.778	600	50	4.11246	5	9.911	1.12	4.2	23.15	67.58	9.27	0.74	0.91	15.9444	2.83
American	0.83	896.227	149.71	114.75	1.913	650	60	4.13	5	8.93	1.15	4.11	23.17	67.84	8.99	0.87	0.84	14.149	2.76
American	0.78	869.153	142.355	119.759	1.45	650	60	4.03	5	7.876	1.15	4.07	23.85	67.95	8.2	0.94	0.79	15.9016	2.71
American	0.71	857.287	150.191	114.013	2.185	650	60	4.11	5	6.48	1.11	4.1	22.85	69.2	7.95	0.6	0.57	15.1749	2.49
American	0.75	840.287	142.191	112.013	2.648	650	60	4.1	5	8.617	1.06	4.05	22.51	69.7	7.79	0.87	0.56	18.1244	2.48
American	0.77	760.016	143.054	100.785	4.009	650	60	4.1	5	8.08	1.08	4.05	23.44	68.5	8.06	0.83	1.4	15.7306	3.32
American	0.7	871.386	169.142	115.957	4.121	650	60	3.42019	5	5.77	1.15	4.05	23.17	68.55	8.28	0.71	1.41	17.9534	3.33
American	0.73	1028	138.84	99.31	1.289	650	60	3.86565	5	8.42	1.15	4.05	22.85	67.68	9.47	0.76	1.43	16.7138	3.35
American	1.08	603.65	114.73	95.913	0.524	650	60	3.18527	5	7.805	1.47	4.05	22.86	67.89	9.25	0.84	1.44	16.0299	3.36
American	0.89	717.898	117.071	91.143	1.643	650	50	4.0773	5	5.924	1.2	4	20.55	71.39	8.06	0.7	1.45	15.6024	3.37
American	0.91	608.873	96.668	78.42	0.994	650	50	4.40992	5	5.12	1.25	4	21.3	70.4	8.3	0.82	1.45	15.8161	3.37
American	0.93	650.791	101.619	74.093	1.984	725	40	4.52291	5	8.581	1.19	4	20.1	71.45	8.45	0.53	1.46	14.1918	3.38
American	0.52	680.318	87.06	69.336	1.552	725	50	4.00271	5	6.669	0.97	3.91	20.1	72.51	7.39	0.83	1.48	14.7047	3.4
American	0.63	679.449	100.063	73.85	1.765	725	40	4.01534	5	4.313	0.95	3.98	20.88	72.32	6.8	0.89	1.5	14.4482	3.42
American	0.64	709.2	90.75	74.79	1.546	725	30	4.00334	5	4.4	1.01	4.1	22.07	71.51	6.42	0.83	1.52	14.7475	3.44
American	0.57	901.769	115.992	90.704	1.56	775	30	4.03002	5	4.394	0.95	3.89	20.11	72.15	7.74	0.85	1.52	14.833	3.44
American	0.55	810.245	105.227	88.965	1.294	775	30	4.00793	5	4.425	0.9	3.93	20.88	71.4	7.72	0.88	1.53	14.5337	3.45
American	0.65	748.908	92.459	75.48	1.157	775	30	4.0112	5	4.749	0.95	4.01	21.38	70.76	7.86	0.79	1.53	14.7902	3.45
American	0.6	690.958	101.678	79.065	1.156	775	30	4.00912	5	4.608	0.96	3.85	21.03	71.56	7.41	0.85	1.54	14.1918	3.46
American	0.54	668.161	90.41	71.4	2.835	775	30	3.99045	5	4.326	1.05	3.88	21.18	71.25	7.57	0.98	1.55	14.3627	3.47
American	0.59	569.097	83.581	63.378	2.018	775	30	3.99428	5	4.953	0.94	3.8	21.87	70.94	7.19	0.67	1.56	15.2604	3.48
American	0.63	558.618	90.146	66.149	2.02	800	30	3.98652	5	6.286	0.88	3.76	20.25	72.55	7.2	0.52	1.57	14.9184	3.49
American	0.75	922.026	103.128	94.225	-0.096	800	30	3.99568	5	4.243	1.19	3.62	22.55	68.59	8.86	0.59	1.58	17.5687	3.5
American	0.57	524.793	83.943	59.144	1.877	800	30	4.02355	5	4.237	1	3.66	20.22	71.45	8.33	0.88	1.59	15.0039	3.51
American	0.75	577.293	80.921	62.524	0.542	800	30	4.04707	5	4.358	1.1	3.71	21.47	70.24	8.29	0.8	1.63	16.671	3.55
American	0.73	725.136	130.308	88.612	0.505	800	40	4.0083	5	4.18	1.14	3.78	20.96	70.65	8.39	0.63	1.65	14.7047	3.57
American	0.58	989.997	130.308	72.357	1.661	800	50	3.77515	5	4.232	1.1	3.68	21.22	70.15	8.63	0.91	1.73	17.526	3.65
American	0.63	714.136	125.202	86.522	1.721	800	50	3.51782	5	5.548	1.07	3.6	20.42	70.64	8.94	0.84	1.74	15.6451	3.66
American	0.68	731.27	99.145	79.819	1.461	800	50	3.28913	5	6.788	1.1	3.72	20.25	71.11	8.64	0.68	1.99	15.7306	3.91
American	0.65	954.964	130.962	101.72	1.432	800	50	3.10546	5	6.788	1.12	3.89	21.52	69.85	8.63	0.98	2.19	14.7475	4.11
American	0.62	785.21	108.233	82.719	1.831	800	60	3.1138	5	6.055	1.02	3.77	22.4	68.7	8.9	0.89	2.3	14.0208	4.22
American	0.69	767.961	117.45	83.375	1.865	850	40	3.09071	5	5.426	1.06	3.59	20.74	69.44	9.82	0.76	2.7	14.0208	4.62
Average	0.688182	792.73	131.733	97.6131	1.63518	676.818	45.8182	3.83889	4.96818	6.53375	1.10236	4.05873	22.1509	69.7353	8.11382	0.793273	1.584	14.99	3.504	1.92
																					Enzymatic Yield
Table 2S: Enzymatic Degumming Analyis of Argentina SBO.
Enzymatic Degumming Analyis															Oil loss enzymatic degumming			chemical Refining
SOB origin	SOB FFA%	P ppm	Ca ppm	Mg ppm	Fe ppm2	Phosphoric Acid Dose ppm	Quara LowP dose ppm	Retention time for enzyme hours	Enzymatic water ratio%	Degummed P pm	Degummed oil FFA%	pH of gums	AI of gums %	Moisture of separated gums%	oil in separated gums%	increase in FFA % in SOB 2	LOSS% /Shift (every 12 hours)	NOS %	LOSS% /Shift (every 12 hours)2	LOSS% /Shift (every 12 hours)3
Argentina	0.57	531.252	92.827	95.616	0.93	550	40	3.93	3	12.881	0.87	3.82	25.68	63.58	10.74	0.41	1.78	14.33	3.56
Argentina	0.53	520.44	49.08	42.88	0.7	600	25	4.02	3	7.449	0.81	3.9	24.36	64.12	11.52	0.65	1.92	15.3707	3.74
Argentina	0.58	649.6	63.97	61.79	0.98	630	20	3.9	3	4.062	0.79	3.85	24.8	63.14	12.06	0.61	2.24	16.0912	4.15
Argentina	0.6	600.02	70.15	62.49	1.84	620	25	3.91	3	4.74	0.83	3.9	24.36	64.4	11.24	0.66	1.79	14.9971	3.58
Argentina	0.59	672.587	85.723	71.452	0.125	570	65	3.97	3	6.044	0.85	4.2	24.51	63.86	11.63	0.83	1.49	15.5175	2.98
Argentina	0.71	803.055	117.716	88.981	1.38	700	30	3.89066	5	5.43	0.96	3.7	22.95	69.58	7.47	0.73	1.9	12.967	3.8
Argentina	0.75	830.609	110.471	70.049	1.569	580	60	4.25833	5	8.738	0.94	3.95	23.44	68.75	7.81	0.57	1.85	12.4206	3.57
Argentina	0.85	886.34	177.06	129.17	1.968	520	35	3.98346	5.5	7.166	1.24	4.4	16.57	70.84	12.59	0.81	1.97	16.7984	3.6
Average	0.6475	686.738	95.8746	77.8035	1.1865	596.25	37.5	3.98281	3.8125	7.06375	0.91125	3.965	23.3338	66.0337	10.6325	0.65875	1.8675	14.8116	3.6225	1.755
																				Enzymatic Yield
Table 3S: Enzymatic Degumming Analyis of Ukranian SBO.
Enzymatic Degumming Analyis															Oil loss enzymatic degumming			chemical Refining
SOB origin	SOB FFA%	P ppm	Ca ppm	Mg ppm	Fe ppm2	Phosphoric Acid Dose ppm	Quara LowP dose ppm	Retention time for enzyme hours	Enzymatic water ratio%	Degummed P pm	Degummed oil FFA%	pH of gums	AI of gums %	Moisture of separated gums%	oil in separated gums%	increase in FFA % in SOB 2	LOSS% /Shift (every 12 hours)	NOS %	LOSS% /Shift (every 12 hours)2	LOSS% /Shift (every 12 hours)3
Ukrainian	0.72	684.52	97.36	73.66	0.43	900	55	2.5	2.75	7.42	0.76	4.22	26.92	60.54	12.54	0.24	3.38	15.4	4.5
Ukrainian	0.61	680.51	96.73	82.11	0.58	920	45	2.5	2.75	6.91	0.66	4.34	26.84	60.44	12.72	0.25	3.36	14.99	4.3
Ukrainian	0.63	874.25	112.74	86.96	1.26	875	40	2.5	2.75	9.3	0.58	4.1	26.95	60.41	12.64	0.15	3.55	16.2	5.1
Ukrainian	0.63	887.86	110.56	86.94	1.2	1000	35	2.5	2.75	9.83	0.62	3.88	27.51	60.12	12.37	0.19	3.44	14.3	4.16
Ukrainian	0.69	865.27	108.36	92.74	0.67	890	25	2.22	2.75	8.82	0.75	4.3	26.95	60.47	12.58	0.26	4.87	12.88	5.4
Ukrainian	0.62	820.56	99.54	91.6	0.99	910	40	2.44	2.75	6.55	0.72	4.27	27.56	60.25	12.19	0.3	3.36	13.66	3.75
Ukrainian	0.65	864.78	111.16	98.35	1.95	930	50	2.35	2.75	8.617	0.69	4.11	28.14	59.15	12.71	0.24	3.25	14.5	3.98
Average	0.65	811.107	105.207	87.48	1.01143	917.857	41.4286	2.43	2.75	8.20671	0.682857	4.17429	27.2671	60.1971	12.5357	0.232857	3.60143	14.5614	4.45571	0.854286
																				Enzymatic Yield
Table 4S: Enzymatic Degumming Analyis of Urguay SBO.
										Degummed P pm
Enzymatic Degumming Analyis															Oil loss enzymatic degumming			chemical Refining
SOB origin	SOB FFA%	P ppm	Ca ppm	Mg ppm	Fe ppm2	Phosphoric Acid Dose ppm	Quara LowP dose ppm	Retention time for enzyme hours	Enzymatic water ratio%	Degummed P pm	Degummed oil FFA%	pH of gums	AI of gums %	Moisture of separated gums%	oil in separated gums%	increase in FFA % in SOB 2	LOSS% /Shift (every 12 hours)	NOS %	LOSS% /Shift (every 12 hours)2	Enzymatic Yield
Uruguay	0.8	981.166	216.128	142.755	0.75	1300	30	3.932	3.5	10.123	1.22	4.27	24.29	64.68	11.03	0.42	5.23	16.21	5.68	0.45
Uruguay	0.64	806.577	190.326	119.617	1.579	1500	40	3.98	3.5	5.073	1.1	4.14	24.5	64.4	11.1	0.46	5.09	15.8	5.46	0.37
Uruguay	0.6	948.137	141.106	106.987	0.126	900	50	4.1565	5.25	18.107	1	3.85	23.46	67.95	8.59	0.4	4.77	14.99	5.61	0.84
Uruguay	0.74	714.925	117.925	94	1.9	950	50	4.22551	5	5.759	1.13	4.14	24.5	65.8	9.7	0.34	4.83	15.74	5.67	0.84
Uruguay	0.72	854.114	178.64	120.883	1.48	800	35	4.02329	5.5	5.726	1.2	4.56	19.11	70.96	9.93	0.5	5.23	17.4	5.97	0.74
Uruguay	0.82	849.278	202.423	140.15	1.159	950	60	3.96279	5.5	5.62	1.22	4.1	19.84	70.64	9.52	0.4	5.66	16.6	6.17	0.51
Uruguay	0.75	728.626	164.389	123.163	1.298	950	55	4.02689	5.5	6.14	1.22	4.05	20.11	70.42	9.47	0.47	5	15.4	6	1
Average	0.724286	840.403	172.991	121.079	1.18457	1050	45.7143	4.04385	4.82143	8.07829	1.15571	4.15857	22.2586	67.8357	9.90571	0.427143	5.11571	16.02	5.79429	0.678571
																				Enzymatic Yield		0.678571
